# Supplementary material for: REDD1 promotes obesity-induced metabolic dysfunction via atypical NF-κB activation
Source: Nat Commun. 2022 Oct 22;13:6303. doi: 10.1038/s41467-022-34110-1 (PMC9588012; doi:10.1038/s41467-022-34110-1)
Supplement: Supplementary file 4 — Source Data [file 41467_2022_34110_MOESM4_ESM.xlsx]

## Sheet: Fig. 1
																											Wks	NC-fed WT mice		NC-fed Redd1-/- mice		HFD-fed WT mice		HFD-fed Redd1-/- mice		Two-way ANOVA with Holm-Sidak's multiple comparisons test
Fig. 1a	Wks	Body weight																																		NC-fed WT mice vs. NC-fed Redd1-/- mice			HFD-fed WT mice vs. HFD-fed Redd1-/- mice
		NC-fed WT mice						NC-fed Redd1-/- mice						HFD-fed WT mice						HFD-fed Redd1-/- mice
		#1	#2	#3	#4	#5	#6	#1	#2	#3	#4	#5	#6	#1	#2	#3	#4	#5	#6	#1	#2	#3	#4	#5	#6			mean	s.e.m.	mean	s.e.m.	mean	s.e.m.	mean	s.e.m.	Adjusted P value			Adjusted P value
	0	22.8	24.8	24	21	22.5	21.2	24.3	24.8	21.1	21	20.7	22.8	22.5	24.2	23.4	22.5	23.5	24.5	24.5	25.4	22.5	22.9	24	23.5		0	22.7167	0.613415	22.45	0.731551	23.4333	0.340261	23.8	0.435125	0.9681			0.9681
	1	23	25	23.2	22.2	24.2	22.6	24.5	25	21.3	24.5	23.9	24	25	27.7	27.9	24.5	25	27	26.4	25.9	24.7	24.5	26.5	27.6		1	23.3667	0.427135	23.8667	0.53831	26.1833	0.620439	25.9333	0.479351	0.9396			0.9396
	2	23.7	25.5	24.4	23.3	25.5	24.5	25	26	22.7	26.5	25	25	26.5	28.8	29.5	27	28.5	32	27.7	26.6	28.6	28.5	27.2	29		2	24.4833	0.369158	25.0333	0.533333	28.7167	0.802254	27.9333	0.377418	0.8586			0.8586
	3	25.7	26	25.5	24	27.2	25.5	25.1	27	24.3	28.5	26.5	26	27.9	30	31.3	30	32	36	27.1	28.4	29.4	31.4	28.6	33.9		3	25.65	0.420119	26.2333	0.602034	31.2	1.11744	29.8	1.00366	0.715			0.6169
	4	26.5	27.6	27.6	25	29	27	27	29	24.6	28	27.2	27.9	30	32	32	33.5	35	40	30	28.9	31.3	34.2	30.3	34.9		4	27.1167	0.544314	27.2833	0.609052	33.75	1.42449	31.6	0.987927	0.9169			0.3258
	5	27	28	27.7	25.5	28.5	29	27	29	25.8	29	29.4	28	31.3	33	33.5	37	37	40.3	29.6	33.3	32.3	36.5	35.1	36.5		5	27.6167	0.506897	28.0333	0.571353	35.35	1.35763	33.8833	1.10103	0.7942			0.5889
	6	27.3	28	28.9	26.1	31.5	29.5	27.6	30.5	27.2	29.3	29.7	29.5	34	34.6	35	39.7	37.2	42	30	35.5	33	37.7	36.5	38.5		6	28.55	0.765833	28.9667	0.525145	37.0833	1.30446	35.2	1.30128	0.7942			0.4207
	7	30.5	31.5	28.5	29.5	30	30	27.8	28.5	29.2	28.5	32.5	32.7	35.5	36	37	43.5	41	42.2	32.2	36.2	36.1	40.6	38.8	38.5		7	30	0.408248	29.8667	0.883428	39.2	1.40831	37.0667	1.19601	0.9335			0.3313
	8	31.3	32.5	28.8	30	30.1	30.2	27.9	28.7	30	29.4	32.8	33.1	36.5	38	40	46.8	43	42.5	32.5	35.7	38.8	42.6	40.1	40.5		8	30.4833	0.517312	30.3167	0.881444	41.1333	1.52789	38.3667	1.49659	0.9169			0.1608
	9	32.9	34.9	29	31.5	30.6	32.8	28	29.5	30	30.5	33	33.4	40	40	43	48	46.5	43	34.9	35.4	39.7	43.6	43.3	42		9	31.95	0.837755	30.7333	0.853099	43.4167	1.34423	39.8167	1.58017	0.4464			0.0489
	10	33.3	35	29.2	31.8	30.9	33	28.5	29.5	30.4	29.1	34.5	35.6	41.3	41.8	45	50	48	43	34.6	36.4	40.9	46.4	45.4	41.8		10	32.2	0.827446	31.2667	1.2309	44.85	1.43521	40.9167	1.92569	0.5591			0.0283
	11	33.5	35	30.5	31.8	31.5	34.8	28.5	29.5	31.4	31.6	36.5	35.8	43.8	44.7	46	51	48	43.5	38	36.9	41.4	46.1	45.8	41		11	32.85	0.759276	32.2167	1.33452	46.1667	1.17776	41.5333	1.56326	0.6918			0.0079
	12	34	36	31.4	31	31.5	36.5	29.5	30	32.5	32.3	37	36.3	46	45.5	48.5	52	48.5	44	38.9	37.7	42.9	48.5	47.8	41.9		12	33.4	1.00167	32.9333	1.27611	47.4167	1.16488	42.95	1.82021	0.7702			0.0108
	13	34.6	37.6	31.2	31	31.5	37.2	29.8	30.1	34.1	32.5	38.2	36.5	46.3	48.5	49	53.5	49.5	44.5	39.7	38.9	43	49.4	48.9	41.9		13	33.85	1.24519	33.5333	1.38676	48.55	1.25266	43.6333	1.84638	0.8429			0.0045
	14	35.2	38	32.1	32.2	32.3	37.2	29.5	32.2	33	32.8	38.3	36.6	47.1	49.4	50.5	54	49.5	45	40	39.4	44.4	50	49.2	42.4		14	34.5	1.09423	33.7333	1.30068	49.25	1.25027	44.2333	1.84926	0.6313			0.0036
	15	35.5	38	33.6	32.7	34	37.4	29.6	32.5	33	32.4	38.6	37.9	49	49.5	51.1	55.4	49.5	45.4	40.7	41.3	44.5	50.5	49.6	42.4		15	35.2	0.875976	34	1.43225	49.9833	1.32952	44.8333	1.73622	0.4527			0.0027
	16	38	38.4	32.6	34.2	34.5	38.1	31.7	32.8	32.5	32.7	38.6	39.4	49	50.9	54	55.8	50	45.9	42.4	42.4	44.9	50.8	50.1	42.7		16	35.9667	1.02002	34.6167	1.39891	50.9333	1.44952	45.55	1.59849	0.3983			0.0017
Fig. 1b												Fig. 1d								Fig. 1e
	n=8/group	eWAT				iWAT							n=8/group	Mean adipocyte size							n=8/group	F4/80+ cell area
		NC		HFD		NC		HFD						NC		HFD						NC		HFD
		WT	Redd1-/-	WT	Redd1-/-	WT	Redd1-/-	WT	Redd1-/-					WT	Redd1-/-	WT	Redd1-/-					WT	Redd1-/-	WT	Redd1-/-
	#1	0.7	0.9	2.5	2.6	0.5	1.1	1.99	1.6				#1	1584.24	1866.23	4638.46	3855.14				#1	1.168	0.83	5.8	3.56
	#2	0.6	0.7	2.8	2.2	0.4	0.4	2.52	1.36				#2	1846.42	1773.4	5481.82	4201.1				#2	0.896	1.44	8.12	2.67
	#3	0.8	0.6	2.6	2.29	0.8	0.62	2.13	1.51				#3	1561.17	2113.38	6860.87	3468.75				#3	0.83	1.21	5.85	2.83
	#4	1.1	0.67	3	2.1	0.6	0.4	2.04	1.7				#4	1983.77	1316.95	4326.46	4498.96				#4	1.08	0.71	4.98	3.67
	#5	0.88	0.61	3.56	1.55	1.12	0.34	2.31	1.27				#5	1318.34	1422.45	6237.18	2945.23				#5	0.783	0.97	7.83	4.09
	#6	1.25	1.32	2.88	1.61	0.52	0.72	2.98	1.84				#6	2284.29	1584.23	5821.17	3625.53				#6	0.92	0.98	4.53	3.58
	#7	1.23	1.11	2.786	2.04	1.03	0.81	2.45	1.88				#7	1537.92	1373.23	5417.34	3126.94				#7	1.25	0.79	5.66	4.28
	#8	0.5	1.05	3.26	1.91	0.94	0.62	2.69	2.03				#8	1654.18	1545.23	4951.43	3214.45				#8	1.75	0.85	6.5	2.88
	mean	0.882	0.87	2.923	2.037	0.73	0.626	2.389	1.649				mean	1721.29	1624.39	5466.84	3617.01				mean	1.08462	0.9725	6.15875	3.445
	s.e.m	0.101	0.095	0.123	0.123	0.096	0.09	0.121	0.093				s.e.m	107.441	96.9224	296.326	191.389				s.e.m	0.111447	0.085831	0.448631	0.211009
	P value	0.9371		<0.0001		0.4357		<0.0001					P value	0.722		<0.0001					P value	0.7606		<0.0001
		Two-way ANOVA with Holm-Sidak's multiple comparisons test												Two-way ANOVA with Holm-Sidak's multiple comparisons test								Two-way ANOVA with Holm-Sidak's multiple comparisons test
Fig. 1f	n=8/group	CLS/adipocyte						Fig. 1g	n=6/group	NF-kB activity						Fig. 1h	n=6/group	MCP-1				TNF-a				IL-1b				IL-6
		NC		HFD						NC		HFD						NC		HFD		NC		HFD		NC		HFD		NC		HFD
		WT	Redd1-/-	WT	Redd1-/-					WT	Redd1-/-	WT	Redd1-/-					WT	Redd1-/-	WT	Redd1-/-	WT	Redd1-/-	WT	Redd1-/-	WT	Redd1-/-	WT	Redd1-/-	WT	Redd1-/-	WT	Redd1-/-
	#1	1.56	2.12	14.23	8.92				#1	0.87	0.78	2.24	1.39				#1	28.98	35.41	136.83	100.41	40.48	38.02	57.81	54.94	19.93	68.15	18.08	35.39	26.62	32.99	76.47	40.31
	#2	2.15	1.17	11.92	11.12				#2	0.97	0.96	1.61	1.52				#2	53.29	28.1	100.66	54.89	32.79	19.33	84.42	51.41	24.14	43.37	35.17	40.74	41.47	40.67	68.24	39.62
	#3	1.22	1.73	16.86	6.25				#3	1.08	1.04	1.79	1.68				#3	22.59	26.78	183.05	62.76	20.73	23.63	93.02	41.53	34.54	47.09	26.17	40.22	22.25	23.9	48.61	50.87
	#4	1.51	1.39	13.25	5.87				#4	1.25	1.21	2.11	1.33				#4	27.61	30.01	165.4	41.09	20.87	22.04	75.58	49.23	21.56	70.47	32.71	46.07	26.94	27.67	67.33	39.34
	#5	1.14	1.61	16.13	7.12				#5	1.01	0.96	1.97	1.12				#5	29.55	37.45	184.22	80.15	34.77	37.06	64.43	30.6	29.94	55.19	24.93	33.91	30	24.36	60.04	32.81
	#6	1.64	1.01	13.26	9.14				#6	0.822	0.91	1.96	1.24				#6	34.02	33.32	164.19	102.99	20.35	20.19	77.56	48.22	38.71	51.88	32.62	27.39	41.23	32.62	31.7	27.39
	#7	2.32	0.81	14.04	5.21				mean	1.00033	0.976667	1.94667	1.38				mean	32.6733	31.845	155.725	73.715	28.3317	26.7117	75.47	45.9883	28.1367	28.28	56.025	37.2867	30.5583	31.8033	62.66	39.1083
	#8	1.23	1.82	15.17	4.22				s.e.m	0.0628446	0.0583476	0.0915302	0.0815271				s.e.m	4.38774	1.72576	13.0551	10.2467	3.58738	3.47999	5.24799	3.56695	3.06934	2.61819	4.5223	2.64966	2.87162	3.18244	4.09284	2.79672
	mean	1.59625	1.4575	14.3575	7.23125				P value	0.8252		0.0001					P value	0.9465		<0.0001		0.7796		0.0002		0.9759		0.0028		0.7909		0.0002
	s.e.m	0.15382	0.15667	0.575604	0.819395					Two-way ANOVA with Holm-Sidak's multiple comparisons test								Two-way ANOVA with Holm-Sidak's multiple comparisons test
	P value	0.8496		<0.0001
		Two-way ANOVA with Holm-Sidak's multiple comparisons test

## Sheet: Fig. 2
Fig. 2a												Fig. 2c								Fig. 2d
	n=6/group	Blood glucose				Plasma insulin							n=6/group	Mean islet size							n=6/group	HOMA-IR
		NC		HFD		NC		HFD						NC		HFD						NC		HFD
		WT	Redd1-/-	WT	Redd1-/-	WT	Redd1-/-	WT	Redd1-/-					WT	Redd1-/-	WT	Redd1-/-					WT	Redd1-/-	WT	Redd1-/-
	#1	91	71	207	144	0.2	0.24	4.74	3.31				#1	0.0114	0.0075	0.037	0.0195				#1	1.07766	1.00897	58.0975	28.2228
	#2	114	86	194	138	0.37	0.55	2.94	3.48				#2	0.0089	0.0112	0.0257	0.0204				#2	2.49756	2.80072	33.7721	28.1908
	#3	84	91	175	147	0.42	0.23	3.59	2.75				#3	0.0124	0.0092	0.0304	0.0184				#3	2.089	1.23931	37.1999	23.9364
	#4	71	82	227	104	0.31	0.34	4.64	2.35				#4	0.0143	0.0105	0.0285	0.0221				#4	1.30325	1.65083	62.3667	14.4714
	#5	93	101	165	121	0.45	0.29	3.59	2.58				#5	0.009	0.0098	0.0297	0.0254				#5	2.47802	1.73432	35.0742	18.4848
	#6	74	74	192	165	0.33	0.26	3.85	2.25				#6	0.0074	0.0139	0.0319	0.0297				#6	1.44595	1.13924	43.7694	21.9824
	mean	87.8333	84.1667	193.333	136.5	0.346667	0.318333	3.89167	2.78667				mean	0.0105667	0.01035	0.0305333	0.0225833				mean	1.81524	1.59556	45.0466	22.5481
	s.e.m	6.35304	4.52708	9.05784	8.71302	0.0363929	0.0490861	0.281015	0.206344				s.e.m	0.00105283	0.000877401	0.00154805	0.0017377				s.e.m	0.253134	0.267953	5.03348	2.22136
	P value	0.7296		0.0001		0.911		0.0005					P value	0.9108		0.001					P value	0.9556		<0.0001
		Two-way ANOVA with Holm-Sidak's multiple comparisons test												Two-way ANOVA with Holm-Sidak's multiple comparisons test								Two-way ANOVA with Holm-Sidak's multiple comparisons test
Fig. 2e																																			Min	HFD-fed WT mice		HFD-fed Redd1-/- mice		Two-way ANOVA with Holm-Sidak's multiple comparisons test
	Minute	GTT assay
		NC-fed WT mice								NC-fed Redd1-/- mice								HFD-fed WT mice								HFD-fed Redd1-/- mice
		#1	#2	#3	#4	#5	#6	#7	#8	#1	#2	#3	#4	#5	#6	#7	#8	#1	#2	#3	#4	#5	#6	#7	#8	#1	#2	#3	#4	#5	#6	#7	#8			mean	s.e.m.	mean	s.e.m.	djusted P value
	0	94.4	88.2	100.4	75.9	84.5	69.8	63	71.5	91.3	154.2	84.5	71	93.4	61.5	74.8	69.5	207.1	174.5	185.6	187	130.2	142.1	195.4	134.6	144.2	138.4	147.1	104.6	138.4	115.8	103.3	121.1		0	169.562	10.5121	126.612	6.24252	0.381
	15	237.1	285.7	279.6	258.4	283.6	271.3	228.2	264.4	266.3	280.4	207.1	241.4	297.4	211.5	293.7	267.5	486.3	465.2	450.4	289.4	358.6	357.3	358.6	323.4	410.1	376.5	214.7	245.3	246.7	376.1	246.2	256.5		15	386.15	25.3741	296.512	27.2436	0.0083
	30	255.7	329.6	309	277.2	364.1	328.4	245.5	343.2	308.5	279.6	162.4	298.8	350.7	262.5	335.6	311.4	549.5	589.4	561.4	398.1	412.5	451.9	424.2	371.4	470.4	457.3	325.3	324.4	345.1	445	331.3	318.2		30	469.8	29.7469	377.125	23.8293	0.0059
	60	248.4	279.2	285.3	221.5	189.6	174.5	155.2	164.1	185.1	169.5	114.6	230.9	226.4	192.7	223.2	181.6	429.3	491.6	488.5	333.8	372.3	390.3	334.5	221	367.3	383.2	222.1	288.6	248.4	261.4	229.1	214.5		60	382.663	31.6938	276.825	23.0848	0.0012
	90	157.7	149.1	185.5	107.4	123.7	112	105.7	121.5	138.2	145.3	107.9	112.1	137.2	133.5	141.6	116.5	462.7	471.1	384.2	340.3	232.1	213.4	184.4	182.9	265.1	297.1	213.1	164	135.6	158.3	150.2	131.3		90	308.887	42.8898	189.338	22.0836	0.0002
	120	98.3	118.4	103.7	94.6	104.2	97.2	89.4	95	118	120.4	77.4	117	101.5	84.2	97.2	102.3	337.4	377.4	187.7	132.5	258	157.6	151.8	128.6	194.2	151.1	181.6	139.6	117.4	133.4	97.6	102.4		120	216.375	34.1987	139.662	12.361	0.0322
																																			Min	HFD-fed WT mice		HFD-fed Redd1-/- mice		Two-way ANOVA with Holm-Sidak's multiple comparisons test
	Minute	ITT assay
		NC-fed WT mouse								NC-fed Redd1-/- mouse								HFD-fed WT mouse								HFD-fed Redd1-/- mouse
		#1	#2	#3	#4	#5	#6	#7	#8	#1	#2	#3	#4	#5	#6	#7	#8	#1	#2	#3	#4	#5	#6	#7	#8	#1	#2	#3	#4	#5	#6	#7	#8			mean	s.e.m.	mean	s.e.m.	djusted P value
	0	100.121	112.758	89.4289	113.73	103.038	90.401	81.6525	108.87	95.0192	105.236	119.54	109.323	87.8672	96.0409	86.8455	100.128	105.556	108.73	101.587	96.0318	103.968	108.73	97.6191	77.7778	103.789	109.3	99.1963	112.055	104.707	90.93	93.6854	86.3375		0	100	3.57773	100	3.21206	>0.9999
	15	86.6525	87.6245	70.1276	74.9878	69.1276	65.2673	59.407	77.904	77.802	72.6501	82.7369	68.4547	60.281	62.2593	54.0421	63.1073	95.4762	101.587	92.8571	81.746	94.127	87.7778	74.2857	73.4921	88.1745	90.8266	75.3157	95.9082	88.5603	77.9678	65.2124	63.3754		15	87.6686	3.63142	80.6676	4.2844	0.2974
	30	64.435	55.407	49.7704	52.7704	48.938	52.8542	45.8263	49.7145	58.2375	57.2158	50.0639	54.1507	38.825	41.8902	37.8033	42.9119	88.3333	93.6508	80.9524	72.9365	75.873	71.4603	63	67.1429	76.0276	63.2721	62.5166	69.5982	74.0873	58.6797	52.3536	48.6797		30	76.6686	3.68895	63.1518	3.46767	0.0062
	60	50.6306	46.7145	42.8542	43.7424	38.966	43.8263	39.0219	41.8542	42.9119	46.9987	28.4777	41.9987	41.8902	34.7382	32.6948	35.7599	77.7778	80.9524	69.8413	65.2064	65.5556	58.4127	52.8571	57	69.5982	56.0275	51.4351	53.9839	56.8427	44.0873	48.6797	46.8427		60	65.9504	3.50804	53.4371	2.79455	0.0141
	90	49.5747	40.8263	44.7145	44.7145	46.6586	43.7424	39.8542	45.6865	43.129	46.1073	28.4559	43.0204	43.9336	44.9553	42.1073	45.0204	76.9841	77.7778	69.0476	61.1111	50	65.873	49.6508	64.7619	53.4351	67.0494	56.0275	34.9024	47.7612	50.5166	58.0275	55.4351		90	64.4008	3.77242	52.8944	3.27052	0.0365
	120	55.407	46.6586	49.5747	49.5747	47.6306	46.6586	52.4909	41.7983	50.7152	55.8455	34.1507	52.1073	42.9119	49.0421	45.1724	49.0421	80.9524	82.5397	72.2222	66.6667	62.6984	72.2222	53.5873	59.5238	56.0275	63.3754	58.783	52.3536	62.4569	52.3536	58.783	56.0275		120	68.8016	3.58353	57.5201	1.46194	0.042
Fig. 2h								Fig. 2i
	n=6/group	pFOXO1/FOXO1							n=6/group	G6pc				Pck1				Fbp1
		NC		HFD						NC		HFD		NC		HFD		NC		HFD
		WT	Redd1-/-	WT	Redd1-/-					WT	Redd1-/-	WT	Redd1-/-	WT	Redd1-/-	WT	Redd1-/-	WT	Redd1-/-	WT	Redd1-/-
	#1	1.05	1.11	0.35	0.77				#1	0.97	0.96	1.47	1.08	1.02	1.19	2.38	1.39	0.99	0.74	1.83	1.27
	#2	0.95	0.81	0.51	0.91				#2	1.21	1.11	1.67	1.3	1.19	0.78	1.92	1.06	1.22	1.38	3.35	2.18
	#3	1.09	0.96	0.27	0.64				#3	0.86	0.79	1.48	0.92	1.05	0.87	3.93	1.78	1.11	0.83	2.64	2.06
	#4	0.91	1.04	0.36	0.83				#4	1.01	0.82	2.7	1.46	0.87	1.26	3.36	1.52	0.91	1.01	4.18	2.71
	#5	0.85	0.88	0.56	0.79				#5	1.04	1.17	1.78	1.22	0.97	0.96	2.06	1.21	0.92	0.97	3.22	2
	#6	1.15	0.91	0.46	0.74				#6	0.91	0.67	2.11	1.3	0.9	0.84	2.87	1.52	0.85	0.83	2.35	1.24
	mean	1	0.951667	0.418333	0.78				mean	1	0.92	1.86833	1.21333	1	0.983333	2.75333	1.41333	1	0.96	2.92833	1.91
	s.e.m	0.0469752	0.0446779	0.0448268	0.0368782				s.e.m	0.0497996	0.0794984	0.192066	0.0774023	0.0471876	0.0805261	0.320454	0.103912	0.057038	0.0933095	0.339288	0.231084
	P value	0.4414		<0.0001					P value	0.6241		0.0024		0.9469		0.0001		0.8954		0.0116
		Two-way ANOVA with Holm-Sidak's multiple comparisons test								Two-way ANOVA with Holm-Sidak's multiple comparisons test

## Sheet: Fig. 2 Blots
Fig. 2f													Fig. 2g

## Sheet: Fig. 3
Fig. 3a	Wks	Body weight													Wks	HFD-fed Redd1fl/fl mice		HFD-fed Redd11ΔAdipoq mice		Multiple umpaired t test				Fig. 3b	n=6/group	eWAT		iWAT
		HFD-fed Redd1fl/fl mice						HFD-fed Redd1ΔAdipoq mice																		HFD		HFD
		#1	#2	#3	#4	#5	#6	#1	#2	#3	#4	#5	#6			mean	s.e.m.	mean	s.e.m.	Adjusted P value						Rfl/fl	RΔAdipoq	Rfl/fl	RΔAdipoq
	0	18.4	17.9	16.5	19.4	18.8	18.2	15.7	19.3	16.7	20.2	18.4	18.9		0	18.2	0.400832	18.2	0.688961	1					#1	2.96	2.01	2.65	1.692
	1	21.4	19.8	21.5	24.9	19.9	23.5	22.1	22.2	21.2	24.8	19.4	20		1	21.8333	0.823677	21.6167	0.783333	0.852644					#2	3.21	2.38	2.47	2.34
	2	24.2	23.6	21.4	23.5	20.8	24.8	23.1	23.2	23.5	26.2	21.6	22.3		2	23.05	0.65	23.3167	0.642608	0.776441					#3	3.82	2.77	3.17	2.08
	3	26	25	22	28.3	24.3	28.7	24	25	25.3	27.7	22.2	24.9		3	25.7167	1.03261	24.85	0.732462	0.509172					#4	2.65	2.11	2.42	1.55
	4	27	29	28	30.4	26.8	30.7	27	26.8	27.1	29.9	24.8	26.9		4	28.65	0.682031	27.0833	0.66504	0.131073					#5	3.52	2.56	2.87	1.81
	5	29	31.2	31.1	32.7	28.3	31.2	29.7	28.6	28.2	31.8	26.5	27.8		5	30.5833	0.664037	28.7667	0.74147	0.0979488					#6	2.83	2.45	2.16	2.11
	6	31.8	33.1	32.3	34	33.4	33.8	32.2	31.5	31.2	34.6	29.5	30.9		6	33.0667	0.351821	31.65	0.693181	0.0983866					mean	3.165	2.38	2.623	1.93
	7	33.3	35.9	35.1	38.7	36.9	37.6	33.9	33.9	32.9	36.5	31.1	31.9		7	36.25	0.78305	33.3667	0.772298	0.0255261					s.e.m	0.1804	0.1154	0.1461	0.1209
	8	35.6	36.6	36.1	43.1	40.1	42.4	34.8	35.1	34.4	37.7	32.4	33.4		8	38.9833	1.3578	34.6333	0.735149	0.0182455					P value	0.0043		0.0044
	9	38.9	38.1	37.9	45.6	42.6	46.2	37.1	37.5	36.6	40.8	34.2	35.2		9	41.55	1.54245	36.9	0.928798	0.0272941						Unpaired t test
	10	41.8	39.9	38.9	48.2	45.2	49.5	37.8	38.1	37.2	45.7	35.5	37.4		10	43.9167	1.79767	38.6167	1.46411	0.0453204
	11	44.3	42.4	40.8	51.5	46.5	51.1	38	41.5	39.1	46.7	37.7	38.7		11	46.1	1.81971	40.2833	1.39581	0.029551
	12	48	43.5	43.3	53.2	48.2	53.2	41.1	44.5	39.8	48.8	38.2	39.3		12	48.2333	1.7901	41.95	1.63151	0.026755
	13	49.8	44.5	44.2	54.9	49.9	53.9	41	45.5	40.3	49.6	40.4	41.6		13	49.5333	1.84258	43.0667	1.52527	0.0221804
	14	49.1	45.3	49.3	55.9	51.9	54.3	42.7	46.3	45.7	50.5	41.1	44.3		14	50.9667	1.5779	45.1	1.33367	0.0175606
	15	50.3	46.3	51.4	55.4	53.4	55.1	43.4	47.5	45.8	51.7	42.5	45.1		15	51.9833	1.40081	46	1.34907	0.011709
	16	51.9	47.2	52.5	55.8	54.6	55.4	44.5	48.3	46.5	51.9	43.6	46.3		16	52.9	1.30639	46.85	1.21264	0.00683758
Fig. 3d	n=6/group	NF-kB activity				Fig. 3e	n=6/group	MCP-1				Fig. 3f		TNF-a		IL-1b		Il-6				Fig. 3g	n=6/group	Blood glucose		Plasma insulin
		HFD						HFD					n=6/group	HFD		HFD		HFD						HFD		HFD
		Rfl/fl	RΔAdipoq					Rfl/fl	RΔAdipoq					Rfl/fl	RΔAdipoq	Rfl/fl	RΔAdipoq	Rfl/fl	RΔAdipoq					Rfl/fl	RΔAdipoq	Rfl/fl	RΔAdipoq
	#1	1.89	1.51				#1	102.43	107.32				#1	59.34	57.36	55.47	28.43	63.53	27.93				#1	189	148.5	4.23	2.65
	#2	2.43	1.47				#2	98.56	65.21				#2	75.32	48.56	68.16	36.74	68.65	47.38				#2	174.5	168	3.38	2.88
	#3	1.58	1.79				#3	156.32	55.87				#3	64.21	37.56	43.76	37.78	53.61	33.51				#3	211.5	134.5	4.75	3.32
	#4	2.13	1.35				#4	176.2	76.32				#4	92.63	25.67	56.45	43.43	45.98	48.68				#4	193	162	3.74	2.13
	#5	1.94	1.71				#5	130.45	93.23				#5	71.45	51.91	51.76	46.75	72.15	37.82				#5	196	153	3.16	2.93
	#6	1.88	1.41				#6	124.56	89.23				#6	68.56	53.72	61.71	40.56	58.06	41.49				#6	202	161	4.06	2.69
	mean	1.975	1.54				mean	131.4	81.2				mean	71.92	45.8	56.22	38.95	60.33	39.47				mean	194.3	154.5	3.887	2.767
	s.e.m	0.1161	0.07076				s.e.m	12.37	7.773				s.e.m	4.725	4.88	3.408	2.585	3.981	3.281				s.e.m	5.098	4.896	0.238	0.1603
	P value	0.0095					P value	0.0064					P value	0.0032		0.0024		0.0023					P value	0.0002		0.0029
		Unpaired t test						Unpaired t test						Unpaired t test										Unpaired t test
													Minute	HFD-fed Redd1fl/fl mice		HFD-fed Redd1ΔAdipoq mice		Multiple unpaired t test
Fig. 3h	Minute	GTT assay																			Fig. 3k	n=6/group	G6pc		Pck1		Fbp1
		HFD-fed Redd1fl/fl mice					Redd1ΔAdipoq mice																HFD		HFD		HFD
		#1	#2	#3	#4	#5	#1	#2	#3	#4	#5			mean	s.e.m	mean	s.e.m	P value					Rfl/fl	RΔAdipoq	Rfl/fl	RΔAdipoq	Rfl/fl	RΔAdipoq
	0	219.8	174.5	218.5	202.5	203.2	148.5	168	181.75	165.4	154.4		0	203.7	8.16266	163.61	5.76486	0.0038				#1	2.46	1.12	1.88	1.45	2.24	1.12
	15	550.4	458	425.8	477.2	402.4	445.5	351	402.25	391.3	378.5		15	462.76	25.4178	393.71	15.5184	0.049				#2	1.85	1.08	2.34	1.28	1.94	1.77
	30	560.5	451	446.7	484.7	497.3	465.5	363	412.25	408.7	385.2		30	488.04	20.5284	406.93	17.123	0.0162				#3	1.54	1.16	2.78	1.63	2.43	1.36
	60	513.2	407.5	386.3	430.5	427.4	395	291.5	373.25	349.6	319.6		60	432.98	21.5648	345.79	18.4709	0.0153				#4	2.27	1.45	2.94	1.86	2.21	1.44
	90	444.2	344	321.5	362.5	371.7	369	257	323	295.5	245.3		90	368.78	20.7191	297.96	22.5062	0.0492				#5	1.99	1.28	2.23	1.34	2.02	1.34
	120	373.8	258.5	269.9	288.7	286.4	297	235	166	227.7	208.4		120	295.46	20.3523	226.82	21.25	0.0479				#6	1.74	1.19	2.11	1.72	1.85	1.54
																						mean	1.98	1.21	2.38	1.55	2.12	1.43
													Minute	HFD-fed Redd1fl/fl mice		HFD-fed Redd1ΔAdipoq mice		Multiple unpaired t test				s.e.m	0.14	0.56	0.17	0.09	0.09	0.09
	Minute	ITT assay																				P value	0.0023		0.0018		0.0074
		HFD-fed Redd1fl/fl mice					HFD-fed Redd1ΔAdipoq mice																Unpaired t test
		#1	#2	#3	#4	#5	#1	#2	#3	#4	#5			mean	s.e.m	mean	s.e.m	P value
	0	93.9	109.3	103.2	91.1	102.5	96.5	98.3	105.4	99.5	100.3		0	100	3.3121	100	1.49399	1
	15	82.6734	95.884	93.2787	80.6	87.45	82.4779	77.2887	87.5717	83.2	81.43		15	87.9772	2.94495	82.3937	1.65013	0.136722
	30	78.2264	85.7468	81.4866	62.2	78.26	70.6195	51.7606	68.6534	64.2	63.25		30	77.184	3.99123	63.6967	3.28191	0.0311241
	60	61.7313	84.0508	79.391	70.1	83.65	59.2035	51.4859	73.7704	56.5	55.25		60	75.7846	4.31863	59.242	3.83854	0.0210524
	90	64.215	87.9521	80.5836	74.4	76.25	53.0266	58.7324	73.872	67.2	66.43		90	76.6801	3.89267	63.8522	3.61701	0.0422361
	120	78.471	91.8534	93.1622	74.7	85.16	61.2035	65.9507	81	75.2	71.45		120	84.6693	3.61793	70.9608	3.45905	0.0254998

## Sheet: Fig. 3 Blots
Fig. 3i														Fig. 3j

## Sheet: Fig. 4
Fig. 4a	n=5/group	Body weight				Fig. 4b	n=5/group	eWAT + iWAT				Fig. 4d	n=5/group	NF-kB activity				Fig. 4e	n=5/group	MCP-1		TNF-a		IL-1b		IL-6
		HFD						HFD						HFD						HFD		HFD		HFD		HFD
		Rfl/fl	RΔLysM					Rfl/fl	RΔLysM					Rfl/fl	RΔLysM					Rfl/fl	RΔLysM	Rfl/fl	RΔLysM	Rfl/fl	RΔLysM	Rfl/fl	RΔLysM
	#1	49.6	45.4				#1	6.41	6.11				#1	1.87	1.26				#1	146.34	112.34	67.34	45.29	74.14	46.45	65.85	37.84
	#2	48.7	53.5				#2	6.75	7.19				#2	1.69	1.54				#2	100.43	62.56	89.35	62.45	63.21	37.65	61.01	39.56
	#3	52.7	46.1				#3	6.63	5.38				#3	2.36	1.41				#3	173.54	55.87	61.56	51.76	57.45	51.37	77.59	46.73
	#4	51.3	49.6				#4	5.38	6.36				#4	2.01	1.38				#4	182.45	85.36	75.45	38.23	66.87	44.62	84.98	55.18
	#5	53.8	51.3				#5	6.79	6.19				#5	1.96	1.81				#5	153.71	94.27	78.48	40.45	49.45	31.51	57.32	34.92
	mean	51.22	49.18				mean	6.392	6.246				mean	1.978	1.48				mean	151.3	82.08	74.44	47.64	62.22	42.32	69.35	42.85
	s.e.m	0.9441	1.535				s.e.m	0.2615	0.2895				s.e.m	0.11	0.09375				s.e.m	14.29	10.35	4.775	4.371	4.186	3.485	5.19	3.646
	P value	0.2903					P value	0.7179					P value	0.0087					P value	0.0044		0.0033		0.0065		0.0031
		Unpaired t test						Unpaired t test						Unpaired t test						Unpaired t test
																											Minute	HFD-fed Redd1fl/fl mice		HFD-fed Redd1ΔLysM mice		Multiple umpaired t test
Fig. 4f	n=5/group	Blood glucose		Plasma insulin				Fig. 4g	n=5/group	HOMA-IR				Fig. 4h	Minute	GTT assay
		HFD		HFD						HFD						HFD- fed Redd1fl/fl mice					HFD- fed Redd1ΔLysm mice
		Rfl/fl	RΔLysM	Rfl/fl	RΔLysM					Rfl/fl	RΔLysM					#1	#2	#3	#4	#5	#1	#2	#3	#4	#5			mean	s.e.m	mean	s.e.m	P value
	#1	177	135	3.98	1.95				#1	46.4257	15.5875				0	197.5	228	219.75	232	241.54	179	154.5	148.5	169	195.3		0	223.758	7.44201	169.26	8.43164	0.00127847
	#2	181	151	4.83	3.16				#2	62.3466	33.8668				15	485.5	509	472.25	428	451.3	456	368	412	407.5	397.2		15	469.21	13.9228	408.14	14.207	0.0153454
	#3	188	165	3.34	2.76				#3	35.796	26.9651				30	525.5	473	549.25	448	498.67	503	368	402	455	421.6		30	498.884	18.0338	429.92	23.0787	0.0463468
	#4	203	145	3.54	2.64				#4	44.3539	22.6663				60	485	401.5	484.25	387.5	436.5	480	299.5	336	341	362.3		60	438.95	20.2834	363.76	30.7667	0.0756304
	#5	197	167	4.09	3.21				#5	48.8753	31.7417				90	442	366	417	335	381.5	402	264	281.5	296	301.43		90	388.3	18.8306	308.986	24.1418	0.0320882
	mean	189.2	152.6	3.956	2.744				mean	47.56	26.17				120	407	325	296	307	341.3	343	208.5	219.5	257	254.61		120	335.26	19.5299	256.522	23.621	0.0331786
	s.e.m	4.8	6	0.2584	0.2271				s.e.m	4.3	3.28
	P value	0.0015		0.0078					P value	0.0042																	Minute	HFD-fed Redd1fl/fl mice		HFD-fed Redd1ΔLysM mice		Multiple umpaired t test
		Unpaired t test								Unpaired t test					Minute	ITT assay
																HFD- fed Redd1fl/fl mice					HFD- fed Redd1ΔLysM mice
																#1	#2	#3	#4	#5	#1	#2	#3	#4	#5			mean	s.e.m	mean	s.e.m	P value
															0	103.72	88.45	97.67	110.48	97.32	89.45	109.34	102.55	95.12	103.54		0	100	3.60967	100	3.47409	1
Fig. 4k	n=5/group	G6pc		Pck1		Fbp1									15	88.56	91.32	81.56	99.43	87.34	78.4779	77.2887	97.5717	86.83	83.56		15	89.642	2.91898	84.7457	3.64108	0.324742
		HFD		HFD		HFD									30	79.4866	74.7468	64.2264	87.56	81.43	65.6195	48.7606	75.6534	70.34	55.76		30	77.49	3.90104	63.2267	4.87734	0.0517665
		Rfl/fl	RΔLysm	Rfl/fl	RΔLysM	Rfl/fl	RΔLysM								60	82.0508	59.7313	64.391	73.32	68.35	61.2035	44.4859	58.7704	64.45	54.45		60	69.5686	3.84021	56.672	3.45596	0.0371561
	#1	1.43	1.25	2.03	1.96	1.98	1.45								90	81.9521	61.215	71.5836	80.65	73.85	55.0266	44.7324	64.872	67.45	61.43		90	73.8501	3.7193	58.7022	4.0663	0.0251049
	#2	1.65	1.21	1.98	1.35	2.63	1.21								120	85.8534	65.471	71.1622	83.53	75.37	53.2035	50.9507	72.13	68.56	60.58		120	76.2773	3.79517	61.0849	4.14092	0.0268762
	#3	2.29	1.54	2.26	1.55	2.01	1.79
	#4	1.82	1.32	2.77	1.72	1.78	1.54
	#5	1.68	1.28	2.65	1.46	2.12	1.48
	mean	1.774	1.32	2.338	1.608	2.1	1.49
	s.e.m	0.143339	0.0578792	0.160169	0.106836	0.14	0.09
	P value	0.0187978		0.00529968		0.00712322
		Multiple unpaired t test

## Sheet: Fig. 4 Blots
Fig. 4i												Fig. 4j

## Sheet: Fig. 5
Fig. 5a								Fig. 5b							Fig. 5c						Fig. 4d
	n=4	Control		MDI																		n=4	Pparg		Cebpa
		WT	Redd1-/-	WT	Redd1-/-				n=4	shC	shRedd1					n=4	Rfl/fl	RΔAdipoq					Rfl/fl	RΔAdipoq	Rfl/fl	RΔAdipoq
	#1	0.82	0.76	5.12	3.31				#1	1.24	0.51					#1	5.48	5.74				#1	1.14	0.82	0.87	0.88
	#2	0.76	0.86	6.12	2.14				#2	0.88	0.34					#2	7.42	4.36				#2	0.96	0.95	1.13	0.79
	#3	1.41	1.37	7.75	3.51				#3	1.04	0.26					#3	5.94	6.48				#3	0.89	0.75	0.96	0.71
	#4	1.01	0.97	6.53	4.23				#4	0.84	0.42					#4	6.83	4.78				#4	1.02	0.85	1.04	0.93
	mean	1	0.99	6.38	3.2975				mean	1	0.3825					mean	6.42	5.34				mean	1.002	0.8425	1	0.8275
	s.e.m	0.146686	0.133729	0.544258	0.433462				s.e.m	0.09	0.05					s.e.m	0.44	0.48				s.e.m	0.0529741	0.041508	0.0555278	0.0487126
	P value	0.9849		0.0002					P value	0.0011						P value	0.1466					P value	0.0549593		0.0582173
		Two-way ANOVA with Holm-Sidak's multiple comparisons test								Umpaired t test							Umpaired t test						Multiple unpaired t test
Fig. 4e										Fig. 4f										Fig. 5g
	n=4	Day 0		Day 4		Day 8					n=4	Acc		Fasn							n=5	Ad-C	Ad-Redd1
		Rfl/fl	RΔAdipoq	Rfl/fl	RΔAdipoq	Rfl/fl	RΔAdipoq					Rfl/fl	RΔAdipoq	Rfl/fl	RΔAdipoq	Rfl/fl	RΔAdipoq					siC	siC	siIkka	siIkkb	sip50	pcDNA•Ikka
	#1	1.07	1.31	4.13	3.55	3.82	1.35				#1	1.21	0.53	1.03	0.88	0.95	0.74				#1	0.9	2.907	2.17	2.434	1.1	1.317
	#2	0.78	0.77	2.95	4.02	4.62	2.35				#2	1.01	0.67	0.84	0.64	1.07	0.86				#2	1	2.44	3.35	2.12	1.115	1.454
	#3	0.95	1.04	3.75	3.17	3.34	1.14				#3	0.82	0.84	1.18	0.71	1.13	0.72				#3	0.93	3.42	2.865	2.854	1.62	1.229
	#4	1.2	0.94	3.65	2.46	3.05	1.57				#4	0.96	0.61	0.95	0.69	0.85	0.64				#4	1.14	2.24	2.14	2.92	1.09	1.14
	mean	1	1.015	3.62	3.3	3.7075	1.6025				mean	1	0.6625	1	0.73	1	0.74				#5	1.03	2.72	2.65	3.21	1.48	1.05
	s.e.m	0.0893495	0.113027	0.246103	0.32957	0.343108	0.264177				s.e.m	0.0807259	0.0657489	0.0715309	0.0521216	0.06245	0.0454606				mean	1	2.745	2.635	2.708	1.281	1.238
	P value	0.920475		0.466139		0.00281962					P value	0.0176501		0.0224935		0.015118					s.e.m	0.04207	0.2038	0.2265	0.1922	0.1121	0.06997
		Multiple unpaired t test										Multiple unpaired t test									P value		<0.0001	0.9802	0.9839	<0.0001	<0.0001
																							vs. Ad-C	vs. Ad-Redd1+siC
																						One-way ANOVA with Holm-Sidak's multiple comparisons test
Fig. 5h							Fig. 5i										Fig. 5j						Fig. 5k
	n=4	pCDNA/ Ad-C	pCDNA/ Ad-R	pcDNA•Ikka/Ad-R				n=4	pCDNA/ Ad-C		pCDNA/ Ad-R		pcDNA•Ikka/Ad-R					n=4	Ad-C	Ad-R				n=5	TNF-a		IL-1b		IL-6
	#1	0.81	5.73	1.77					Pparg	Cebpa	Pparg	Cebpa	Pparg	Cebpa				#1	0.9	2.363					Ad-C	Ad-R	Ad-C	Ad-R	Ad-C	Ad-R
	#2	0.91	4.63	2.23				#1	0.95	1.18	3.23	3.33	1.67	1.76				#2	1.13	2.65				#1	24.06	46.76	12.21	54.34	36.2	72.5
	#3	1.38	3.93	2.85				#2	0.89	0.97	3.44	4.61	1.87	2.75				#3	0.98	2.114				#2	18.57	49.99	27.8	61.34	19.49	85.34
	#4	0.91	3.64	2.31				#3	1.05	1.02	3.29	3.78	2.02	1.57				#4	0.99	1.86				#3	17.44	67.62	21.54	43.98	26.76	56.09
	mean	1.003	4.483	2.29				#4	1.11	0.83	3.86	4.15	2.32	2.3				mean	1	2.247				#4	14.23	70.39	25.71	56.19	22.54	71.54
	s.e.m	0.13	0.46	0.22				mean	1	1	3.46	3.9675	1.97	2.095				s.e.m	0.04778	0.1691				#5	21.43	52.16	19.67	46.45	14.58	67.78
	P value		0.0001	0.0014				s.e.m	0.0493288	0.0722265	0.14	0.27198	0.136931	0.267535				P value	0.0004					mean	19.15	57.38	21.39	52.46	23.91	70.65
			vs. Ad-C	vs. Ad-R				P value			<0.0001	<0.0001	<0.0001	<0.0001					Umpaired t test					s.e.m	1.685	4.841	2.711	3.196	3.66	4.69
		One-way ANOVA with Holm-Sidak's multiple comparisons test									vs. Ad-C		vs. Ad-R											P value	<0.0001		<0.0001		<0.0001
									Two-way ANOVA with Holm-Sidak's multiple comparisons test																Umpaired t test

## Sheet: Fig. 5 Blots
Fig. 5e

## Sheet: Fig. 6
Fig. 6d								Fig. 6e							Fig. 6f
	n=4/group	Ad-C	Ad-R	Ad-RKKAA	Ad-RKKRAAA				n=4/group	Ad-C	Ad-R	Ad-RKKAA				n=4/group	Ad-C		Ad-Redd1		Ad-Redd1KKAA
	#1	0.959	2.275	1.214	1.035				#1	0.85	6.15	2.63					Pparg	Cebpa	Pparg	Cebpa	Pparg	Cebpa
	#2	0.886	2.454	1.398	0.986				#2	1.46	4.26	1.58				#1	1.14	0.95	3.63	3.87	1.19	1.37
	#3	1.112	2.621	1.145	1.283				#3	1.05	5.15	2.16				#2	1.04	1.17	3.01	3.13	1.67	1.73
	#4	1.043	1.897	1.107	1.154				#4	0.64	4.78	1.71				#3	0.98	1.05	2.78	4.14	1.34	1.97
	mean	1	2.312	1.216	1.115				mean	1	5.085	2.02				#4	0.86	0.83	3.35	3.79	2.04	2.16
	s.e.m	0.049	0.155	0.0645	0.066				s.e.m	0.1747	0.3992	0.2383				mean	1	1	3.1925	3.7325	1.56	1.8075
	P value		<0.0001	<0.0001	<0.0001				P value		<0.0001	<0.0001				s.e.m	0.057735	0.0723418	0.18701	0.214335	0.188812	0.170312
			vs. Ad-C	vs. Ad-R	vs. Ad-R						vs. Ad-C	vs. Ad-R				P value			<0.0001	<0.0001	<0.0001	<0.0001
		One-way ANOVA with Holm-Sidak's multiple comparisons test								One-way ANOVA with Holm-Sidak's multiple comparisons test									vs. Ad-C	vs. Ad-C	vs. Ad-R	vs. Ad-R
																	Two-way ANOVA with Holm-Sidak's multiple comparisons test
Fig. 6g
	n=4/group	Ad-C		Ad-Redd1		Ad-Redd1KKAA
		MCP-1	TNF-a	MCP-1	TNF-a	MCP-1	TNF-a
	#1	16.41	20.53	49.3	56.34	19.54	28.34
	#2	20.45	24.24	43.52	48.54	21.34	21.43
	#3	15.13	15.74	38.43	66.34	27.63	22.45
	#4	17.35	18.45	37.67	53.45	21.59	36.44
	mean	17.335	19.74	42.23	56.1675	22.525	27.165
	s.e.m	1.13362	1.79207	2.69076	3.75359	1.76186	3.44635
	P value			<0.0001	<0.0001	<0.0001	<0.0001
				vs. Ad-C	vs. Ad-C	vs. Ad-R	vs. Ad-R
		Two-way ANOVA with Holm-Sidak's multiple comparisons test

[truncated: 22 more sheets: Fig. 6 Blots, Fig. 7, Fig. 7 Blots, Fig. 8, Suppl Fig. 1, Suppl Fig 1 Blots, Suppl Fig. 2, Suppl Fig. 3, Suppl Fig. 3 Blots, Suppl Fig. 4, Suppl Fig. 5, Suppl Fig. 6, Suppl Fig. 7, Suppl Fig. 8, Suppl Fig. 8 Blots & Gels, SUppl Fig. 9 Blots, Suppl Fig. 10, Suppl Fig. 10 Blos, Supp Fig. 11, Suppl Fig. 12 Blots …]
